# Supplementary material for: Durvalumab Is Associated with Prolonged Progression-Free Survival, While Concomitant Chemoradiotherapy May Improve Both Locoregional and Local Control in Elderly Patients with Unresectable NSCLC Stage III: Subanalysis of the Austrian Radio-Oncological Lung Cancer Study Association Registry (ALLSTAR)
Source: Med Sci (Basel). 2025 Dec 5;13(4):305. doi: 10.3390/medsci13040305 (PMC12734908; doi:10.3390/medsci13040305)
Supplement: Supplementary file 1 [file medsci-13-00305-s001.zip]

Archive with 1 entries (1 files):
- medsci-3938757-supplementary.pdf
